# Supplementary material for: Exploring the motor skill proficiency barrier among children with intellectual disabilities: Analysis at a behavioural component level
Source: PLoS One. 2023 Nov 28;18(11):e0288413. doi: 10.1371/journal.pone.0288413 (PMC10683983; doi:10.1371/journal.pone.0288413)
Supplement: S1 Dataset — (XLSX) [file pone.0288413.s002.xlsx]

## Sheet: Sheet1
participant_no	children	gender	gender_word	bmi	bmicat	bmigroup	wc_cm	age	agecategory	agegroup	r1t1	r2t1	r3t1	r4t1	r1t2	r2t2	r3t2	r4t2	runtotal	s1t1	s2t1	s3t1	s1t2	s2t2	s3t2	skiptotal	h1t1	h2t1	h3t1	h4t1	h1t2	h2t2	h3t2	h4t2	hoptotal	hj1t1	hj2t1	hj3t1	hj4t1	hj1t2	hj2t2	hj3t2	hj4t2	hjtotal	totallocomotor	d1t1	d2t1	d3t1	d1t2
1	CwID	2	Female	14.7107	3	2	63	5	1	2022-06-04	1	0	0	1	0	0	0	1	3	0	0	0	0	0	0	0	0	0	0	0	0	0	0	0	0	0	0	1	0	0	0	1	0	2	5	0	0	0	0
2	CwID	1		15.667	2	1	67	9	2	7-9	1	1	1	1	1	1	1	1	8	0	0	0	0	0	0	0	0	0	0	0	0	0	0	0	0	0	0	0	0	0	0	0	0	0	8	1	1	0	1
3	CwID	1		12.9493	1	1	63	9	2	7-9	1	1	1	1	0	1	1	1	7	0	0	0	0	0	0	0	0	1	0	1	0	1	0	1	4	0	0	1	1	0	0	1	1	4	15	0	0	1	0
4	CwID	2		14.8798	3	2	73	8	2	7-9	1	1	1	1	1	1	1	1	8	1	0	1	1	0	1	4	0	1	0	1	0	1	0	1	4	1	0	1	1	1	0	1	1	6	22	1	0	1	1
5	CwID	1		15.9439	3	2	61	6	1	2022-06-04	0	1	1	0	0	1	1	0	4	0	0	0	0	0	0	0	0	0	0	0	0	0	0	0	0	0	0	0	0	0	0	0	0	0	4	0	0	0	0
6	CwID	2		18.3482	4	3	63	5	1	2022-06-04	0	0	0	1	1	1	1	1	5	0	1	0	0	1	0	2	1	1	0	1	1	1	0	0	5	0	0	1	0	0	0	1	0	2	14	1	1	0	1
7	CwID	1		15.5356	2	1	58	6	1	2022-06-04	1	1	1	1	1	1	1	1	8	0	0	0	0	0	0	0	0	0	0	0	0	0	0	0	0	1	0	1	1	0	0	1	0	4	12	0	0	0	0
8	CwID	2		20.652	5	3	79	7	2	7-9	1	1	1	1	1	1	1	1	8	0	0	0	0	0	0	0	0	0	0	0	0	0	0	0	0	1	0	1	1	0	0	1	1	5	13	1	0	0	0
9	CwID	1		16.3769	3	2	60	10	3	10-12	1	1	1	1	1	1	1	1	8	0	0	0	0	0	0	0	0	1	0	1	0	0	0	0	2	0	0	1	0	0	0	1	0	2	12	1	0	0	1
10	CwID	1		21.9138	5	3	78	10	3	10-12	0	1	0	1	0	1	0	1	4	0	0	0	0	0	0	0	0	0	0	0	0	0	0	0	0	0	0	0	0	0	0	0	0	0	4	0	0	0	0
11	CwID	1		17.3611	4	3	60	7	2	7-9	1	1	1	1	1	1	1	1	8	0	0	0	0	0	0	0	0	0	0	0	0	0	0	0	0	1	0	1	1	1	0	0	0	4	12	1	1	0	1
12	CwID	1		14.5455	2	1	63	11	3	10-12	0	0	0	0	0	0	0	0	0	0	0	0	0	0	0	0	0	0	0	0	0	0	0	0	0	0	0	0	0	0	0	0	0	0	0	0	0	0	0
13	CwID	2		22.741	5	3	76	8	2	7-9	0	1	1	1	0	1	0	1	5	1	1	1	1	1	1	6	1	1	0	1	1	1	0	1	6	0	1	1	1	1	0	1	0	5	22	1	1	1	1
14	CwID	2		19.6511	4	3	61	10	3	10-12	1	1	1	1	1	1	1	1	8	0	0	0	0	0	0	0	0	0	0	0	0	0	0	0	0	0	0	0	0	0	0	0	0	0	8	1	0	0	1
15	CwID	2		17.1397	4	3	61	7	2	7-9	0	1	1	1	0	1	1	1	6	0	0	0	0	0	0	0	0	1	0	1	0	0	0	0	2	0	0	1	1	1	1	1	1	6	14	0	0	0	0
16	CwID	2		16.5012	3	2	64	5	1	2022-06-04	1	1	0	1	0	1	0	0	4	0	0	0	0	0	0	0	0	0	0	0	0	0	0	0	0	0	0	1	0	0	0	1	0	2	6	0	0	0	0
17	CwID	2		19.6231	4	3	60	8	2	7-9	0	1	1	1	0	1	1	1	6	1	0	1	1	0	1	4	1	1	0	1	1	1	0	1	6	0	0	1	0	0	0	1	0	2	18	0	0	0	0
18	CwID	1		17	4	3	53	4	1	2022-06-04	1	1	0	1	0	1	0	0	4	0	0	0	0	0	0	0	0	0	0	0	0	0	0	0	0	0	0	0	0	0	0	0	0	0	4	0	0	0	0
19	CwID	2		17.4688	4	3	52	6	1	2022-06-04	0	1	0	1	0	1	0	1	4	1	0	1	1	0	0	3	1	1	0	0	1	1	0	0	4	1	0	1	0	1	0	1	0	4	15	0	0	0	0
20	CwID	1		21.7387	5	3	55	6	1	2022-06-04	1	1	0	0	1	1	0	1	5	0	0	0	0	0	0	0	0	0	0	0	0	0	0	0	0	0	0	0	0	0	0	0	0	0	5	0	0	0	0
21	CwID	2		13.3254	2	1	49	7	2	7-9	0	1	0	1	0	1	0	1	4	0	0	0	0	0	0	0	0	0	0	0	0	0	0	0	0	0	0	1	0	0	0	1	0	2	6	0	0	0	0
22	CwID	1		14.8798	2	1	46	6	1	2022-06-04	1	1	1	1	1	1	0	1	7	0	0	0	0	0	0	0	0	0	0	0	0	0	0	0	0	0	1	1	1	0	1	1	1	6	13	0	0	0	0
23	CwID	1		14.8385	2	1	61	7	2	7-9	1	1	0	1	1	1	0	1	6	0	0	0	0	0	0	0	0	0	0	0	1	1	0	1	3	1	1	1	1	1	1	1	1	8	17	1	1	1	1
24	CwID	1		18.115	4	3	70	7	2	7-9	0	1	0	0	0	1	0	0	2	1	1	0	0	0	0	2	0	1	0	0	0	0	0	0	1	1	1	1	1	1	1	1	1	8	13	1	1	1	1
25	CwID	1		14.4573	2	1	53	6	1	2022-06-04	1	1	1	1	1	1	1	1	8	0	0	0	0	0	0	0	1	1	0	1	1	1	0	1	6	1	1	1	1	1	1	1	1	8	22	1	0	1	1
26	CwID	1		20.6418	4	3	67	10	3	10-12	1	1	1	1	1	1	1	1	8	0	0	0	0	0	0	0	1	1	0	0	1	1	0	0	4	0	1	1	1	0	1	1	1	6	18	1	0	1	1
27	CwID	1		14.2687	2	1	59	9	2	7-9	0	0	0	0	0	0	0	0	0	0	0	0	0	0	0	0	1	1	0	1	1	1	0	0	5	0	0	0	0	0	0	0	0	0	5	0	0	0	0
28	CwID	2		28.1876	5	3	63	11	3	10-12	1	1	1	1	1	1	1	0	7	0	0	0	0	0	0	0	1	1	1	1	1	1	0	1	7	1	1	1	1	1	1	1	1	8	22	1	0	0	1
29	CwID	2		23.5152	5	3	72	10	3	10-12	1	1	1	1	0	1	1	1	7	0	0	0	0	0	0	0	1	1	0	1	0	0	0	0	3	1	1	1	1	0	1	1	1	7	17	1	0	0	1
30	CwID	1		15.879	2	1	68	6	1	2022-06-04	1	1	0	1	1	1	0	1	6	1	1	1	1	1	1	6	1	1	0	1	1	1	0	1	6	0	0	0	0	0	0	1	0	1	19	0	0	0	0
31	CwID	1		19.4065	5	3	65	6	1	2022-06-04	0	0	0	0	0	0	0	0	0	0	0	0	0	0	0	0	0	0	0	0	0	0	0	0	0	0	0	1	0	0	0	0	0	1	1	0	0	0	0
32	CwID	1		21.7862	5	3	68	8	2	7-9	0	1	1	1	0	1	0	0	4	0	0	0	1	0	1	2	1	1	0	0	0	0	0	0	2	0	0	1	0	0	0	0	0	1	9	0	0	0	0
33	CwID	2		21.3671	5	3	60	8	2	7-9	1	1	0	0	0	1	0	0	3	0	0	0	0	0	0	0	1	0	0	0	1	0	0	1	3	0	0	1	1	0	0	1	1	4	10	0	1	0	0
34	CwID	1		20.8703	5	3	62	9	2	7-9	1	1	1	1	1	1	1	1	8	0	0	0	0	0	0	0	1	1	0	1	1	1	0	1	6	1	1	1	1	1	1	1	1	8	22	1	1	0	1
35	CwID	1		21.3593	5	3	74	10	3	10-12	0	1	0	0	0	1	0	0	2	0	0	0	0	0	0	0	0	0	0	0	0	0	0	0	0	0	0	0	0	0	0	0	0	0	2	0	0	1	0
36	CwID	1		19.0814	4	3	70	11	3	10-12	0	0	0	0	0	1	1	1	3	0	0	0	0	0	0	0	1	0	0	1	1	0	0	1	4	0	0	0	0	0	0	1	0	1	8	0	0	0	0
37	CwID	1		17.2925	3	2	64	11	3	10-12	0	0	0	0	0	0	0	0	0	0	0	0	0	0	0	0	0	0	0	0	0	0	0	0	0	0	0	0	0	0	0	0	0	0	0	0	0	0	0
38	CwID	2		23.5085	5	3	90	12	3	10-12	1	1	0	1	1	1	0	1	6	1	1	1	1	1	1	6	1	0	0	0	1	0	0	1	3	0	0	1	0	0	0	1	0	2	17	0	1	1	0
39	CwID	2		20.9891	5	3	65	8	2	7-9	0	1	1	1	1	1	1	1	7	0	0	0	0	0	0	0	0	0	0	0	0	0	0	0	0	1	0	1	1	0	0	1	0	4	11	0	0	0	0
40	CwID	2		20.3839	5	3	48	5	1	2022-06-04	1	0	0	1	1	0	0	1	4	0	0	0	0	0	0	0	0	0	0	0	0	0	0	0	0	0	0	1	1	0	1	1	1	5	9	0	0	0	0
41	CwID	2		19.0476	4	3	59	6	1	2022-06-04	0	1	0	1	0	1	0	1	4	0	0	0	0	0	0	0	0	0	0	0	0	0	0	0	0	0	0	1	0	0	0	1	0	2	6	0	0	0	0
42	CwID	1		17.1468	4	3	58	6	1	2022-06-04	0	1	0	1	0	1	0	1	4	0	0	0	0	0	0	0	0	0	0	0	0	0	0	0	0	0	0	0	0	0	0	0	0	0	4	0	0	0	0
43	CwID	1		17.0913	3	2	61	8	2	7-9	0	0	0	1	0	0	0	1	2	0	0	0	0	0	0	0	0	0	0	0	0	0	0	0	0	0	0	0	0	0	0	0	0	0	2	1	0	0	1
44	CwID	1		17.3834	4	3	61	6	1	2022-06-04	1	1	0	0	1	1	0	0	4	0	0	0	0	0	0	0	0	0	0	0	0	0	0	0	0	0	0	0	0	0	0	0	0	0	4	0	0	0	0
45	CwID	1		18.3482	4	3	63	6	1	2022-06-04	1	1	0	1	1	1	0	1	6	0	0	0	0	0	0	0	0	0	0	0	0	0	0	0	0	1	0	1	0	1	0	1	0	4	10	1	1	0	1
46	CwID	1		17.4191	3	2	67	9	2	7-9	1	1	1	1	1	1	1	1	8	1	0	0	1	0	0	2	1	1	1	1	1	1	1	1	8	1	0	1	0	1	0	1	0	4	22	1	1	1	1
47	CwID	1		15.4836	2	1	58	9	2	7-9	1	1	0	1	1	1	0	1	6	0	0	1	0	1	0	2	0	0	0	0	0	0	0	0	0	0	0	1	0	0	0	1	0	2	10	1	1	0	1
48	CwID	1		13.5164	2	1	56	8	2	7-9	1	1	1	1	1	1	1	1	8	0	0	0	0	0	0	0	1	1	0	1	1	1	0	1	6	0	0	0	0	0	0	0	0	0	14	1	1	1	1
49	CwID	2		17.7583	3	2	61	8	2	7-9	1	1	0	1	1	1	0	1	6	0	0	0	0	0	0	0	1	1	0	1	1	1	0	1	6	0	0	1	1	0	0	1	1	4	16	1	0	1	1
50	CwID	2		13.6603	1	1	57	11	3	10-12	1	1	0	1	1	1	0	1	6	0	0	0	0	0	0	0	0	1	0	0	0	1	0	0	2	0	0	1	1	0	0	1	1	4	12	0	0	0	0
51	CwID	1		17	3	2	57	6	1	2022-06-04	0	1	0	0	0	1	0	0	2	0	0	0	0	0	0	0	0	0	0	0	0	0	0	0	0	0	0	0	0	0	0	1	0	1	3	0	0	0	0
52	CwID	2		25.0772	5	3	87	10	3	10-12	0	0	1	0	1	1	0	0	3	0	0	0	0	0	0	0	0	0	0	0	0	0	0	0	0	1	0	1	0	0	0	1	0	3	6	0	0	0	0
53	CwID	1		23.3905	5	3	83	10	3	10-12	1	1	1	1	1	1	1	1	8	0	0	0	0	0	0	0	1	1	0	1	0	1	0	0	4	1	1	1	1	1	1	1	1	8	20	1	1	0	1
54	CwID	1		16.9891	3	2	60	7	2	7-9	1	1	0	0	1	1	0	0	4	0	0	0	0	0	0	0	0	0	0	0	0	0	0	0	0	0	0	1	0	1	1	1	0	4	8	1	0	0	0
55	CwID	1		18.8452	3	2	82	11	3	10-12	1	1	0	1	1	1	0	0	5	0	0	0	0	0	0	0	0	0	0	0	0	0	0	0	0	1	1	1	1	1	1	1	1	8	13	1	0	0	1
56	CwID	1		17.5668	3	2	66	11	3	10-12	0	0	0	0	0	0	0	0	0	0	0	0	0	0	0	0	0	0	0	0	0	1	0	1	2	0	0	0	0	0	0	0	0	0	2	1	0	0	1
57	CwID	2		14.6849	2	1	67	6	1	2022-06-04	1	1	1	1	1	1	1	1	8	0	1	0	0	1	0	2	0	0	0	0	0	0	0	0	0	1	1	1	1	0	1	1	1	7	17	1	0	0	1
58	CwID	2		21.1604	5	3	65	5	1	2022-06-04	1	1	1	1	1	1	1	1	8	0	0	0	0	0	0	0	0	0	0	0	0	0	0	0	0	0	1	1	1	0	1	1	1	6	14	0	0	0	0
59	CwID	1		18.7652	4	3	69	5	1	2022-06-04	1	1	0	0	0	1	0	0	3	0	0	0	0	0	0	0	0	0	0	0	0	0	0	0	0	0	0	0	0	0	0	0	0	0	3	0	0	0	0
60	CwID	1		16.78	3	2	50	5	1	2022-06-04	1	1	1	1	1	1	1	1	8	0	0	0	0	0	0	0	0	0	0	0	0	1	0	0	1	0	0	1	1	0	0	1	0	3	12	0	0	0	0
61	CwID	2		18.9292	5	3	67	8	2	7-9	1	1	1	1	1	1	1	1	8	0	1	0	0	0	0	1	1	1	0	0	1	1	0	1	5	1	1	1	1	1	1	1	1	8	22	1	0	0	1
62	CwID	1		18.2216	4	3	63	5	1	2022-06-04	0	1	1	1	0	1	1	1	6	0	0	0	0	0	0	0	0	0	0	0	0	0	0	0	0	0	1	1	1	1	0	1	1	6	12	0	0	0	0
63	CwID	1		19.2303	5	3	56	5	1	2022-06-04	1	1	1	1	1	1	1	1	8	0	0	0	0	0	0	0	0	0	0	0	0	0	0	0	0	1	0	1	1	0	0	1	0	4	12	0	0	0	0
64	CwID	1		19.1291	5	3	67	5	1	2022-06-04	0	1	1	1	0	1	1	1	6	0	0	0	0	0	0	0	0	0	0	0	0	0	0	0	0	1	0	1	1	1	0	1	1	6	12	0	0	0	1
65	CwID	1		20.15	4	3	69	9	2	7-9	1	1	1	1	0	1	1	1	7	0	0	0	0	0	0	0	1	1	0	1	1	1	0	0	5	1	1	0	1	1	0	0	1	5	17	0	0	0	0
66	CwID	1		15.9572	3	2	64	9	2	7-9	0	1	0	1	0	0	0	0	2	0	0	0	0	0	0	0	0	0	0	0	0	0	0	0	0	0	0	1	0	0	0	1	0	2	4	0	0	0	0
67	CwID	1		21.3382	5	3	67	7	2	7-9	1	1	1	1	1	1	1	1	8	0	0	0	0	0	0	0	1	1	0	0	1	0	0	1	4	0	1	1	1	0	1	1	1	6	18	1	1	1	1
68	CwID	2		23.9484	5	3	63	4		2022-06-04	0	1	1	0	0	1	1	1	5	0	0	0	0	0	0	0	0	1	0	0	0	1	0	0	2	0	0	1	0	0	0	1	1	3	10	0	0	0	0
69	CwID	2		19.9511	5	3	67	10	3	10-12	0	1	1	1	1	1	1	1	7	0	0	0	0	0	0	0	1	1	0	0	1	1	0	1	5	0	1	1	1	0	1	1	1	6	18	1	0	0	1
70	CwID	2		21.8328	5	3	81	11	3	10-12	1	1	1	1	1	1	1	1	8	0	0	0	0	0	0	0	1	1	0	1	1	1	0	1	6	0	0	1	0	0	1	1	1	4	18	1	1	1	1
71	CwID	1		20.976	5	3	63	7	2	7-9	1	1	1	1	0	1	1	1	7	0	0	0	0	0	0	0	0	1	0	0	0	1	0	0	2	1	0	1	0	1	0	1	0	4	13	0	0	0	0
72	CwID	1		19.6059	5	3	58	5	1	2022-06-04	1	1	1	1	0	0	0	0	4	0	0	0	0	0	0	0	0	1	0	0	0	1	0	0	2	0	0	0	0	0	0	0	0	0	6	0	0	0	0
73	CwID	1		18.9349	4	3	59	4	1	2022-06-04	1	1	1	1	1	1	1	1	8	0	0	0	0	0	0	0	0	0	0	0	0	0	0	0	0	0	0	1	1	0	0	1	1	4	12	0	0	0	0
74	CwID	1		15.3678	2	1	64	8	2	7-9	1	1	1	1	1	1	1	1	8	0	0	0	0	0	0	0	1	1	0	0	0	1	0	0	3	0	1	1	1	0	1	1	1	6	17	1	1	1	1
75	CwID	2		20.3402	5	3	66	4	1	2022-06-04	0	0	0	0	0	1	0	1	2	0	0	0	0	0	0	0	0	0	0	0	0	0	0	0	0	1	0	1	1	0	0	0	0	3	5	1	0	0	1
76	CwID	2		23.2254	5	3	70	8	2	7-9	0	1	1	1	0	1	1	1	6	0	0	0	0	0	0	0	0	0	0	0	0	0	0	0	0	0	0	0	0	0	0	0	0	0	6	0	0	0	0
77	CwID	1		16.1506	3	2	65	9	2	7-9	0	1	1	1	0	1	1	1	6	0	0	0	0	0	0	0	0	0	0	0	1	1	1	0	3	1	0	1	1	0	0	1	0	4	13	1	1	1	1
78	CwID	2		19.2367	4	3	62	10	3	10-12	1	1	1	1	1	1	1	1	8	1	1	0	1	1	0	4	1	1	1	1	1	1	1	1	8	0	1	1	1	1	1	0	1	6	26	1	1	1	1
79	CwID	1		17.0799	3	2	63	9	2	7-9	1	1	0	1	1	1	0	1	6	0	0	0	0	0	0	0	1	1	0	0	0	0	0	0	2	1	0	1	1	1	0	1	1	6	14	1	0	0	1
80	CwID	2		26.6556	5	3	85	6	1	2022-06-04	1	1	1	1	1	1	1	1	8	0	0	0	0	0	0	0	0	0	0	0	0	0	0	0	0	0	0	1	1	0	0	1	1	4	12	1	0	0	1
81	CwID	2		26.145	5	3	79	8	2	7-9	1	1	1	1	1	1	1	1	8	0	0	0	0	0	0	0	1	1	1	1	1	1	1	1	8	0	0	1	1	0	0	1	1	4	20	1	1	1	1
82	CwID	2		20.6448	5	3	62	6	1	2022-06-04	1	1	0	1	1	1	0	1	6	0	0	0	0	0	0	0	1	1	0	0	1	1	0	0	4	0	0	0	1	1	0	0	0	2	12	1	0	0	1
83	CwID	1		16.1288	3	2	64	7	2	7-9	1	1	1	1	1	1	1	1	8	1	1	0	1	1	0	4	1	1	0	1	1	1	0	1	6	0	0	1	1	0	0	1	1	4	22	1	0	0	1
84	CwID	1		19.069	5	3	61	5	1	2022-06-04	1	1	1	1	1	1	1	1	8	1	1	1	1	1	1	6	1	1	1	1	1	1	1	1	8	1	1	1	1	1	1	1	1	8	30	1	0	1	1
85	CwID	2		14.5833	2	1	56	5	1	2022-06-04	1	1	1	1	1	0	1	0	6	0	0	0	0	0	0	0	0	0	0	0	0	0	0	0	0	0	0	1	1	0	0	1	1	4	10	0	0	0	0
86	CwID	1		16.4461	3	2	57	6	1	2022-06-04	1	1	1	1	1	1	1	1	8	0	0	0	1	0	0	1	1	1	0	0	1	1	0	0	4	1	1	1	1	1	1	1	1	8	21	1	0	0	1
87	CwID	1		17.9546	4	3	62	7	2	7-9	1	0	1	0	1	1	1	1	6	1	0	0	1	0	0	2	1	0	0	0	1	0	0	0	2	1	1	1	1	1	1	1	1	8	18	0	0	0	0
88	CwID	1		14.876	2	1	63	6	1	2022-06-04	0	0	1	0	1	1	1	1	5	0	0	0	0	0	0	0	0	0	0	0	0	0	0	0	0	0	0	1	0	0	0	0	0	1	6	0	0	0	0
89	CwID	1		14.0966	2	1	63	5	1	2022-06-04	1	1	1	1	1	1	1	1	8	1	0	0	1	0	0	2	1	1	0	0	1	1	0	0	4	0	1	1	1	0	1	0	1	5	19	0	0	0	0
90	CwID	2		27.7735	5	3	82	9	2	7-9	1	1	1	1	1	1	1	1	8	0	0	0	0	0	0	0	1	1	1	1	1	1	1	1	8	1	1	1	1	1	1	1	1	8	24	1	1	1	1
91	CwID	1		20.2906	5	3	58	7	2	7-9	1	1	1	1	1	1	1	1	8	1	0	0	1	0	0	2	1	1	0	0	1	1	0	0	4	1	0	1	1	1	0	1	1	6	20	0	0	0	0
92	CwID	2		20.652	5	3	64	6	1	2022-06-04	1	1	1	1	1	1	1	1	8	1	1	1	0	0	0	3	1	1	0	1	1	1	0	1	6	0	0	0	0	0	0	0	0	0	17	1	0	0	1
93	CwID	1		12.8601	1	1	57	8	2	7-9	0	0	0	0	0	0	0	0	0	0	0	0	0	0	0	0	0	0	0	0	0	0	0	0	0	0	0	0	0	0	0	0	0	0	0	0	0	0	0
94	CwID	1		17.1468	3	2	59	7	2	7-9	0	0	1	0	1	0	1	0	3	0	0	0	0	0	0	0	0	0	0	0	0	0	0	0	0	0	0	0	0	0	0	0	0	0	3	0	0	0	0
95	CwID	2		16.7515	3	2	55	7	2	7-9	0	0	0	0	1	0	0	0	1	0	0	0	0	0	0	0	0	0	0	0	0	0	0	0	0	0	0	0	0	0	0	0	0	0	1	0	0	0	0
96	CwID	1		22.2767	5	3	68	9	2	7-9	1	1	1	1	1	1	1	1	8	1	0	0	1	0	1	3	1	1	0	1	1	0	0	1	5	0	1	1	1	0	1	1	1	6	22	0	0	0	0
97	CwID	1		13.1232	2	1	58	9	2	7-9	1	1	0	1	1	1	0	1	6	1	0	0	0	0	0	1	0	1	0	0	0	1	0	0	2	0	0	1	1	0	0	1	1	4	13	0	0	0	0
98	CwID	2		21.008	5	3	60	9	2	7-9	1	1	0	1	1	1	0	1	6	1	0	0	1	0	0	2	0	1	0	0	0	1	0	0	2	1	0	1	1	1	0	1	1	6	16	1	0	0	1
99	CwID	2		15.8163	3	2	56	8	2	7-9	1	1	0	1	1	1	0	1	6	0	0	0	0	0	0	0	0	0	0	0	0	0	0	0	0	0	0	1	0	0	0	1	0	2	8	1	0	0	0
100	CwID	2		14.8633	2	1	58	9	2	7-9	0	0	0	0	0	0	0	0	0	0	0	0	0	0	0	0	0	0	0	0	0	0	0	0	0	0	0	0	0	0	0	0	0	0	0	0	0	0	0
[truncated: 142 more columns]
